# Supplementary material for: Iodixanol density gradients as an effective phytoplasma enrichment approach to improve genome sequencing
Source: Front Microbiol. 2022 Aug 12;13:937648. doi: 10.3389/fmicb.2022.937648 (PMC9411968; doi:10.3389/fmicb.2022.937648)
Supplement: Supplementary file 2 [file Table_2.XLSX]

## Sheet: Supplementary Table S2
Supplementary Table S2: Summary of results of the four major processes for samples processed in using the iodixanol-based density gradient method, including the process of DNA concentration estimates made after DNA exraction, results of the qPCR assay targeting the two phytoplasma 16S rRNA genes to estimate the concentration of phytoplasma cells per sample, high throughput seuquencing (HTS) read …
Sample Name	Qubit DNA concentration estimation (ng/ul)	Ct Mean	Quantity Mean (no. phytoplasma 16S copies)	Total Reads After QC (Million)	No. reads after random down-sampling (Million)	Phytoplasma down-sampled genome assembly size (bp)	Largest phytoplasma contig (bp)	Phytoplasma genome N50 (bp)	Mean read coverage to phytoplasma reference genome (x)
NTC	<0.005	39.7436	Undetermined	ND	ND	0	0	ND	0
o4P-IB	34	16.6477	5.02146e+06	24.1182	5	565143	92921	37285	28.5756
o4P-TSE	1.63	12.3029	1.02039e+08	14.4518	5	569323	71194	28898	131.862
o4P1-F1	0.775	11.6229	1.63256e+08	20.0313	5	582676	107956	59408	328.054
o4P1-F2	0.074	14.4237	2.34295e+07	14.9288	5	570102	107678	37285	241.284
o4P1-F3	<0.005	Undetermined - High standard deviation	Undetermined - High standard deviation	12.1225	5	565250	107678	37285	200.177
o4P1-F4	0.192	14.3926	23944400	13.1158	5	553353	21567	6118	58.5941
o4P1-F5	<0.005	17.6029	2.58916e+06	10.1723	5	566373	69878	26752	91.8654
o4P1-F6	<0.005	18.993	990051	3.40763	ND	565998	71194	33168	59.9613
o4P1-F7	<0.005	19.0912	922124	4.53928	ND	565113	107877	37285	57.2911
o4P1-F8	<0.005	21.3831	188520	3.65163	ND	566077	71194	38094	53.7237
o4P2-F1	0.515	12.2922	103104000	14.3608	5	582687	107599	59401	455.591
o4P2-F2	0.095	14.826	1.77306e+07	24.879	5	567011	107678	37285	249.648
o4P2-F3	0.068	15.3898	1.19954e+07	ND	ND	ND	ND	ND	ND
o4P2-F4	0.158	14.1979	2.7423e+07	26.5082	5	567384	107877	56508	108.533
o4P2-F5	0.094	17.3761	3.04438e+06	ND	ND	ND	ND	ND	ND
o4P2-F6	<0.005	19.1232	907363	ND	ND	ND	ND	ND	ND
o4P2-F7	<0.005	19.3073	795055	ND	ND	ND	ND	ND	ND
o4P2-F8	<0.005	22.094	115120	ND	ND	ND	ND	ND	ND
o4P3-F1	0.714	11.7048	154243840	26.9341	5	577463	107599	28898	301.156
o4P3-F2	<0.005	15.2292	13425040	28.141	5	567612	107599	37285	274.127
o4P3-F3	0.06	16.7944	4583276	ND	ND	ND	ND	ND	ND
o4P3-F4	0.293	14.8963	1.74163e+07	28.6399	5	572316	71074	27703	109.613
o4P3-F5	<0.005	18.2176	1.68951e+06	ND	ND	ND	ND	ND	ND
o4P3-F6	<0.005	19.0835	927331	ND	ND	ND	ND	ND	ND
o4P3-F7	<0.005	19.6589	626560	ND	ND	ND	ND	ND	ND
o4P3-F8	<0.005	21.5004	173665	ND	ND	ND	ND	ND	ND
o4NegExtr	NA	Undetermined	Undetermined	0.03879	ND	0	0	ND	0
o4NO-All	NA	39.1059	Undetermined	4 reads	ND	0	0	ND	ND
o4NO-F1	<0.005	39.2051	Undetermined	4 reads	ND	ND	ND	ND	ND
o4NO-F2	<0.005	ND	ND	ND	ND	ND	ND	ND	ND
o4NO-F3	<0.005	ND	ND	ND	ND	ND	ND	ND	ND
o4NO-F4	<0.005	ND	ND	ND	ND	ND	ND	ND	ND
o4NO-F5	<0.005	ND	ND	ND	ND	ND	ND	ND	ND
o4NO-F6	<0.005	ND	ND	ND	ND	ND	ND	ND	ND
o4NO-F7	<0.005	ND	ND	ND	ND	ND	ND	ND	ND
o4NO-F8	<0.005	ND	ND	ND	ND	ND	ND	ND	ND
o7C-IB	61.9	23.8037	36201.7	17.8811	3.4	385814	3547	936	6.00253
o7C-TSE	17.3	16.5807	5266572	41.5668	3.4	279439	3420	723	5.30564
o7C1-F1	0.13	22.8909	66245	35.1677	3.4	424638	5988	1164	15.2216
o7C1-F2	<0.005	25.9077	8187.85	8.50718	3.4	543597	9590	2393	13.286
o7C1-F3	0.0593	25.2492	12961.6	3.43696	3.4	450349	5533	1233	9.26824
o7C1-F4	1.05	18.6159	1.28254e+06	12.4042	3.4	489829	4584	1242	10.5918
o7C1-F5	0.0487	23.0219	60715.8	16.7535	3.4	341085	4040	932	6.53575
o7C1-F6	0.0667	24.2697	25483.3	26.4163	3.4	463744	5106	1224	8.73695
o7C1-F7	0.0673	22.8623	68997.4	82.3738	3.4	545833	13829	2542	12.04
o7C1-F8	<0.005	26.2936	6266.51	3.94931	3.4	397225	5341	1008	9.41072
o7C2-F1	0.118	23.135	56676.3	15.9685	3.4	566999	24694	8619	22.3429
o7C2-F2	<0.005	27.1867	3463.39	0.134474	ND	ND	ND	ND	ND
o7C2-F3	<0.005	25.8278	8738.42	3.83483	3.4	554206	7063	1927	15.8614
o7C2-F4	0.88	19.6864	610437	12.1082	3.4	343861	5619	937	8.94332
o7C2-F5	<0.005	23.9736	31418.8	ND	ND	ND	ND	ND	ND
o7C2-F6	0.036	25.4104	11559.5	ND	ND	ND	ND	ND	ND
o7C2-F7	0.052	23.9745	31492.1	ND	ND	ND	ND	ND	ND
o7C2-F8	0.042	25.8004	8814.2	ND	ND	ND	ND	ND	ND
o7C3-F1	0.193	22.2452	104669	0.009044	ND	ND	ND	ND	ND
o7C3-F2	<0.005	26.2726	6579.2	5.34048	3.4	484600	5777	1493	11.766
o7C3-F3	<0.005	27.0806	3652.74	4.87327	3.4	517646	9258	1707	10.7279
o7C3-F4	0.65	19.8268	555231	10.1369	3.4	249778	3288	763	5.97162
o7C3-F5	0.347	21.384	188217	ND	ND	ND	ND	ND	ND
o7C3-F6	0.0687	24.4171	23581.3	ND	ND	ND	ND	ND	ND
o7C3-F7	<0.005	23.0921	59564.2	ND	ND	ND	ND	ND	ND
o7C3-F8	0.121	26.606	5045.81	ND	ND	ND	ND	ND	ND
o7NegExtr	NA	Undetermined	Undetermined	0.771536	ND	0	0	ND	0
o7NO-All	NA	Undetermined	Undetermined	0.010792	ND	ND	ND	ND	ND
o7NO-F1	<0.005	Undetermined	Undetermined	0.185146	ND	ND	ND	ND	ND
o7NO-F2	<0.005	ND	ND	ND	ND	ND	ND	ND	ND
o7NO-F3	<0.005	ND	ND	ND	ND	ND	ND	ND	ND
o7NO-F4	<0.005	ND	ND	ND	ND	ND	ND	ND	ND
o7NO-F5	<0.005	ND	ND	ND	ND	ND	ND	ND	ND
o7NO-F6	<0.005	ND	ND	ND	ND	ND	ND	ND	ND
o7NO-F7	<0.005	ND	ND	ND	ND	ND	ND	ND	ND
o7NO-F8	<0.005	ND	ND	ND	ND	ND	ND	ND	ND
o7NegLibr	<0.005	ND	ND	0.133524	ND	0	0	ND	0

## Sheet: Supplementary Table S3
Supplementary Table S3: Comparison of proportions (%) of reads mapped to the reference genomes of the host genomic DNA (gDNA), mitochondrial DNA (mtDNA), chlorophyll DNA (cpDNA), phytoplasma DNA, and unmapped reads between the libraries prior to read down-sampling and after read down-sampling. Libraries of the potato sample ("o4P" prefix) and the capsicum sample ("o7C" prefix) were downsampled to…
	Mapping Before Down Sampling					Mapping After Down Sampling
Sample Name	Phytoplasma Reads Mapped (%)	Host gDNA Reads Mapped (%)	Host cpDNA Reads Mapped (%)	Host mtDNA Reads Mapped (%)	Unmapped Reads (%)	Phytoplasma Reads Mapped (%)	Host gDNA Reads Mapped (%)	Host cpDNA Reads Mapped (%)	Host mtDNA Reads Mapped (%)	Unmapped Reads (%)
o4P-IB	1.67136	85.4524	6.47332	1.46112	4.94176	1.66948	85.4383	6.4841	1.46189	4.94621
o4P-TSE	9.39095	69.3766	7.56432	4.56852	9.09965	9.38688	69.3681	7.56603	4.58058	9.09842
o4P1-F1	19.0927	55.0832	14.2329	4.1448	7.44643	19.1235	55.0978	14.2628	4.128	7.38787
o4P2-F1	29.6164	43.2588	16.1264	4.0798	6.91865	29.5826	43.2734	16.0874	4.06827	6.98838
o4P3-F1	21.408	53.9888	13.0821	3.939	7.58206	21.4176	54.0272	13.088	3.91356	7.55367
o4P1-F2	14.8766	61.1391	9.58304	5.28252	9.11869	14.8894	61.1282	9.59429	5.29684	9.09129
o4P2-F2	15.7664	61.8753	9.2694	4.68212	8.40678	15.7529	61.8576	9.28682	4.67181	8.43087
o4P3-F2	19.0556	57.6021	9.5058	5.77152	8.06495	19.0401	57.5889	9.51382	5.75153	8.1057
o4P1-F3	12.3706	61.3303	9.04512	7.9142	9.33979	12.3562	61.3064	9.05044	7.91883	9.36809
o4P1-F4	2.11675	70.7728	6.92312	10.0192	10.1682	2.11192	70.7698	6.92427	9.99931	10.1947
o4P2-F4	7.07818	70.2358	7.34516	6.58032	8.76054	7.10388	70.2503	7.33884	6.58556	8.72141
o4P3-F4	7.85793	69.2365	6.72016	6.85592	9.32947	7.84748	69.2122	6.70081	6.85689	9.38263
o4P1-F5	4.99926	72.7174	5.66468	5.8442	10.7744	5.00316	72.6568	5.68157	5.86611	10.7924
o4P1-F6	5.74035	50.509	2.25756	1.29036	40.2028	ND	ND	ND	ND	ND
o4P1-F7	4.0587	69.1155	2.68404	1.43812	22.7037	ND	ND	ND	ND	ND
o4P1-F8	4.24156	51.377	2.7754	1.89744	39.7086	ND	ND	ND	ND	ND
o4NegExtraction	0.01	0.737189	0	0	99.2525	ND	ND	ND	ND	ND
o4NO-All	0	0	0	0	0	ND	ND	ND	ND	ND
o4NO-F1	0	0	0	0	0	ND	ND	ND	ND	ND
o7C-IB	0.262881	79.3533	2.60701	2.7442	15.0326	0.266824	79.3341	2.60012	2.74853	15.0504
o7C-TSE	0.215441	62.4613	3.26104	3.50989	30.5523	0.212941	62.4246	3.266	3.52541	30.5711
o7C1-F1Apr	0.468884	32.5223	5.60133	14.5954	46.8121	0.470353	32.5117	5.61453	14.5861	46.8174
o7C2-F1Apr	1.03195	44.7807	5.72847	14.2112	34.2476	1.03724	44.7875	5.72476	14.1684	34.2821
o7C1-F2Apr	0.622298	30.0378	4.74686	8.32482	56.2682	0.621412	30.0072	4.75329	8.34312	56.275
o7C3-F2Apr	0.506434	27.073	3.15571	6.68787	62.577	0.508588	27.0448	3.16394	6.69059	62.5921
o7C1-F3Apr	0.373819	28.5695	2.94132	6.48463	61.6307	0.373941	28.5721	2.94306	6.48406	61.6269
o7C2-F3Apr	0.90528	38.5083	2.4157	8.35791	49.8128	0.903	38.4899	2.41388	8.35359	49.8396
o7C3-F3Apr	0.478488	26.632	3.02319	6.36714	63.4992	0.482176	26.6195	3.02541	6.36112	63.5118
o7C1-F4Apr	0.555052	35.9058	1.63075	7.74338	54.165	0.558294	35.934	1.64718	7.73094	54.1296
o7C2-F4Apr	0.478156	35.6663	1.08403	8.14821	54.6233	0.481824	35.6944	1.08465	8.16029	54.5788
o7C3-F4Apr	0.246309	19.5548	1.01098	4.34493	74.843	0.244647	19.5656	1.00906	4.35306	74.8276
o7C1-F5Apr	0.241717	14.5667	1.44405	6.29931	77.4482	0.240765	14.5775	1.43718	6.36259	77.382
o7C1-F6Apr	0.412049	17.1376	1.80332	8.3963	72.2507	0.411706	17.1604	1.80794	8.38776	72.2322
o7C1-F7Apr	0.609048	30.1725	2.03108	14.206	52.9813	0.605059	30.1592	2.02635	14.2319	52.9775
o7C1-F8Apr	0.374749	23.3209	1.94637	8.83506	65.5229	0.374765	23.3099	1.94682	8.833	65.5355
o7NegExtraction	0.00103612	0.498116	0.00155418	0.00155418	99.4977	ND	ND	ND	ND	ND
o7NO-All	0.0370645	1.16753	0	0.0185322	98.7769	ND	ND	ND	ND	ND
o7NO-F1	0.014043	1.76185	0.0334871	0.0216046	98.169	ND	ND	ND	ND	ND
